# Supplementary material for: A Newly Characterized, Two BRCT Domain-Containing Isoform of PAX-Interacting Protein (PTIP) Generated via Frame Shift and Alternative Pre-mRNA Splicing
Source: J Cell Signal. Author manuscript; Available in PMC 2026 Jan 31. (PMC12857844; doi:10.33696/signaling.6.143)
Supplement: JCS-25-143-Supplmentary file [file NIHMS2132284-supplement-JCS-25-143-Supplmentary_file.zip]

Archive with 1 entries (1 files):
- Supplmentary file.pptx
